# Supplementary material for: BHLHE40 promotes osteoclastogenesis and abnormal bone resorption via c-Fos/NFATc1
Source: Cell Biosci. 2022 May 26;12:70. doi: 10.1186/s13578-022-00813-7 (PMC9134610; doi:10.1186/s13578-022-00813-7)
Supplement: Supplementary file 8 — Additional file 8: Table S1. Primer sequence [file 13578_2022_813_MOESM8_ESM.xlsx]

## Sheet: Sheet1
Name	Sequence (for mouse)
Bhlhe40 siRNA	5’-GGAGAACGTGTCAGCACAA-3′
Bhlhe40-F	5’-ACGTTGAAGCACGTGAAAGC-3′
Bhlhe40-R	5’-GAAGTACCTCACGGGCACAA-3′
Bhlhe40-F(p1)	5’-AGAACACGTAGCTTCTACCCACCCACTCGC-3′
Bhlhe40-R(p2)	5’-AGCACACACTTACCCTGACAGGTCTCCGTG-3′
Bhlhe40-NEO(p3）	5’-CTGCTTGCCGAATATCATGGTGGAAAATGG-3′
Dcstamp-F	5’-TCCTCCATGAACAAACAGTTCCA-3′
Dcstamp-R	5’-AGACGTGGTTTAGGAATGCAGCTC-3′
Nfatc1-F	5’-TATATGAGCCCATCCTTGCCT-3′
Nfatc1-R	5’-GGCTGCCTTCCGTCTCATAG-3′
Rank-F	5’-CTCCTTGGAAAGCTAGAAGCAC-3′
Rank-R	5’-TTCCCTCCCTTCCTGTAGTAAAC-3′
Ctsk-F	5’-GCACCCTTAGTCTTCCGCTC-3′
Ctsk-R	5’-GGTCATATAGCCGCCTCCAC-3′
Gapdh-F	5’-TGAAGGGTGGAGCCAAAAG-3′
Gapdh-R	5’-AGTCTTCTGGGTGGCAGTGAT-3′
Fos-F	5’-TGTTCCTGGCAATAGCGTGT-3′
Fos-R	5’-TCAGACCACCTCGACAATGC-3′
Trap-F	5’-CTGGAGTGCACGATGCCAGCGACA-3′
Trap-R	5’- TCCGTGCTCGGCGATGGACCAGA-3′
ChIP Fos(-1253~-1243)-F	5’-GCAAGTAGGGGTGTGTTTGTTC-3′
ChIP Fos(-1253~-1243)-R	5’-CTGTGCCGAGATTTTGGCGT-3′
ChIP Fos(-1385~-1375)-F	5’-TCTTGGAATGCCCACCGTTT-3′
ChIP Fos(-1385~-1375)-R	5’-CCTCTGGGATAGGAAACCGC-3′
ChIP Nfatc1(-1574~-1564)-F	5’-GAGGTGACATGCGGGGTGT-3′
ChIP Nfatc1(-1574~-1564)-R	5’-TTTAAAAAGGCAGAAGGCAGAGC-3′
ChIP Nfatc1(-903~-893)-F	5’-GGGACCATAGGGTGCTTTGT-3′
ChIP Nfatc1(-903~-893)-R	5’-GGAGATGCGGGGAGATTTGAA-3′
ChIP Nfatc1(65~75)-F	5’-AACATGTCTCAGGCGCACTAC-3′
ChIP Nfatc1(65~75)-R	5’-GAGTGGCTCCATCCTCTCAA-3′
Src-F	5’- CCAGGCTGAGGAGTGGTACT-3′
Src-R	5’-CAGCTTGCGGATCTTGTAGT-3′
Ocstamp-F	5’- CTGCAAGGCAGTTGTTCCAC-3′
Ocstamp-R	5’- GCACAAATAGGCAGCGGATG-3′
Gpr68-F	5’- CTCCACTCAGCCTTCCATTTGGG-3′
Gpr68-R	5’- GCACACAGTTCACGGTCTGT-3′
Slc9b2-F	5’- GCGAGCCTTTCTGGTTCTG-3′
Slc9b2-R	5’-CACCTCATGCCTGCTAGGA-3′
Tnfrsf11b-F	5’- ACAAGGTTTGTCCAGACAGAGA-3′
Tnfrsf11b-R	5’-GTAGGTGCCAGGAGCACATT-3′
Gpr183-F	5’-TTGAGCTGTATGCCCAGGAAAT-3′
Gpr183-R	5’-ACAAGCTAGCCTCCGACTCA-3′
Fos siRNA-F	5’-CCGUCUCUAGUGCCAACUUUA-3′
Fos siRNA-R	5’-UAAAGUUGGCACUAGAGACGG-3′
Nfatc1 siRNA-F	5’-CCCGUCCAAGUCAGUUUCUAU-3′
Nfatc1 siRNA-R	5’-AUAGAAACUGACUUGGACGGG-3′
