# Supplementary material for: BHLHE40 promotes osteoclastogenesis and abnormal bone resorption via c-Fos/NFATc1
Source: Cell Biosci. 2022 May 26;12:70. doi: 10.1186/s13578-022-00813-7 (PMC9134610; doi:10.1186/s13578-022-00813-7)
Supplement: Supplementary file 9 — Additional file 9: Table S2. Antibody source [file 13578_2022_813_MOESM9_ESM.xlsx]

## Sheet: Sheet1
Name	Corporation	Catalog number	Application	Dilution
Osteocalcin Polyclonal Antibody	Proteintech	23418-1-AP	IF, IHC	IF:1:200, IHC:1:200
DEC1 Antibody	Novusbio	NB100-1800	WB, ELISA, F, IB, ICC/IF, IHC, IHC-P, IP, ChIP	WB:1:5000, ELISA:2-5 ug/ml, F:2-5 ug/ml, IB:1:500, ICC/IF:1:500
NFAT2 Antibody	Affinity Biosciences	DF6446	WB,IHC,ELISA	WB: 1:500,IHC: 1:50,ELISA: 1:20000
c-Fos Antibody	Affinity Biosciences	AF0132	WB,IHC,IF/ICC,ELISA	WB: 1:500, IHC: 1:50, IF/ICC 1:100, ELISA: 1:20000
Integrin αM/CD11b	Santa Cruz Biotechnology	sc-1186	IP, IF, IHC, F	IP:1-2 µg per 100-500 µg of total protein, IF:1:50, IHC:1:50, F:1 µg per 1 x 106 cells
cathepsin K	Santa Cruz Biotechnology	sc-48353	WB,IP, IF, IHC, ELISA	WB:1:1000,IP:1-2 µg per 100-500 µg of total protein, IF:1:50, IHC:1:50, ELISA:1:3000
Anti-RANK	ABCAM	ab13918	IHC-P, IP	IHC-P:5 µg/ml, IP:2 µg/ml
Goat polyclonal Secondary Antibody to Rabbit IgG - H&L (Alexa Fluor® 488)	ABCAM	ab150077	ICC/IF, Flow Cyt, IHC-P, ELISA, IHC-Fr	ICC/IF:1:200, Flow Cyt:1:2000, IHC-P, ELISA, IHC-Fr:Use at an assay dependent concentration.
Goat polyclonal Secondary Antibody to Mouse IgG - H&L (Alexa Fluor® 647)	ABCAM	ab150115	IHC-Fr, ICC/IF, ELISA, IHC-P, Flow Cyt	ICC/IF:1:200, Flow Cyt:1:2001, IHC-P, ELISA, IHC-Fr:Use at an assay dependent concentration.
